# Supplementary material for: Ice-Cold Temperature Enhances NADPH Oxidase-Dependent Release of Tissue Factor-Bearing Extracellular Vesicles from Human Monocytic Cells
Source: Life (Basel). 2026 May 15;16(5):820. doi: 10.3390/life16050820 (PMC13208649; doi:10.3390/life16050820)
Supplement: Supplementary file 1 [file life-16-00820-s001.zip]

Archive with 1 entries (1 files):
- life-4260522-supplementary.pdf
